# Supplementary material for: δ34S and Geochemical Analyses for the Determination of, and Discrimination between, Salt Samples of Different Geographic Origin: A Feasibility Study
Source: Foods. 2023 Apr 7;12(8):1572. doi: 10.3390/foods12081572 (PMC10138183; doi:10.3390/foods12081572)
Supplement: Supplementary file 1 [file foods-12-01572-s001.zip]

Archive with 1 entries (1 files):
- foods-2287002-supplementary.pdf
